# Supplementary material for: Correction: Inhibition of H3K9 Methyltransferase G9a Repressed Cell Proliferation and Induced Autophagy in Neuroblastoma Cells
Source: PLoS One. 2019 Feb 26;14(2):e0213135. doi: 10.1371/journal.pone.0213135 (PMC6391043; doi:10.1371/journal.pone.0213135)
Supplement: S1 File — (ZIP) [file pone.0213135.s001.zip › S1_File/data original-correction vision.xls]

## Sheet: fig2、fig6-cell growth curve
SK-N-AS	0day											SHEP1	0day														SK-N-DZ	0day												1 day
		BIX01294	control	blank	BIX-m	ck-m		SK-N-AS	0day					BIX01294	control	blank	BIX-BLANK	CONTROL-BLANK		SHEP1	0day								BIX01294	control	blank	BIX-BLANK	CK-BLANK								BE2C				1D		SHEP1
		0.228295	0.193787	0.174461	0.0538339	0.0193251		BIX01294	0.019093					0.399471	0.363571	0.251745	0.147726	0.111827		BIX01294	0.123975								0.247462	0.236128	0.241187	0.006275	-0.0050594		0.00565292						BE2C-GFPsi	BE2C-G9a#4	BE2C-G9a#3	BE2C-GFPsi	0.29028		SHEP1-GFPsi	SHEP1-G9a#4	SHEP1-G9a#3
		0.191852	0.196382	0.177857	0.0139952	0.0185259		Control	0.017877					0.357228	0.392969	0.254469	0.102759	0.1385		Control	0.13356								0.237819	0.239664	0.235092	0.0027271	0.0045723		0.00315192						0.287503	0.275941	0.277941	BE2C-G9a#4	0.281286		0.343595	0.37076	0.353708
		0.187734	0.197974	0.174489	0.0132447	0.023485								0.402809	0.384449	0.246795	0.156014	0.137654											0.242897	0.243033	0.235908	0.0069892	0.0071249								0.28673	0.277655	0.297655	BE2C-G9a#3	0.281286		0.392489	0.347962	0.374796
		0.189401	0.196028	0.182967	0.0064337	0.0130608								0.34934	0.361542	0.256288	0.0930522	0.105255											0.241731	0.239363	0.232682	0.0090489	0.0066805		0.00237333						0.291501	0.281508	0.281508				0.378558	0.34642	0.30642
		0.188356	0.195391	0.180399	0.007957	0.0149916								0.373436	0.42768	0.253115	0.12032	0.174565											0.238833	0.23805	0.235609	0.0032244	0.0024413		0.00443134						0.288971	0.295062	0.255062				0.380014	0.376201	0.376201
	average	0.197128	0.195912	0.178035	0.0190929	0.0178777							average	0.376457	0.386042	0.252482	0.123974	0.13356										average	0.241749	0.239248	0.236096	0.00565292	0.00315192								0.296692	0.276265	0.296265				0.395433	0.377355	0.357355
	SD	0.0156471	0.00136209	0.00332528	0.0176147	0.00361909										SD	0.0245371	0.0244789													SD	0.00237333	0.00443134							average	0.29028	0.281286	0.281686			average	0.378018	0.36374	0.353696
																																								SD	0.00359516	0.00716637	0.0154303			SD	0.0184495	0.0137029	0.0252985
SK-N-AS	1day											SHEP1	1day														SK-N-DZ	1day												2 day	BE2C				2D		SHEP1
		BIX01294	control	blank				SK-N-AS	1day					BIX01294	control	blank				SHEP1	1day								BIX01294	control	blank										BE2C-GFPsi	BE2C-G9a#4	BE2C-G9a#3	BE2C-GFPsi	0.296939		SHEP1-GFPsi	SHEP1-G9a#4	SHEP1-G9a#3
		0.219087	0.25474	0.180805	0.0382819	0.0739353		BIX01294	0.026686					0.39821	0.652801	0.242393	0.155816	0.410408		BIX01294	0.12345								0.235984	0.239856	0.229011	0.0069727	0.0108454		0.0047313						0.304617	0.257791	0.297791	BE2C-G9a#4	0.264556		0.698424	0.343152	0.384315
		0.208127	0.231898	0.183829	0.0242977	0.0480685		Control	0.049323					0.355053	0.648564	0.252352	0.102701	0.396212		Control	0.385731								0.236702	0.241009	0.233309	0.0033931	0.0077001		0.00952336						0.295828	0.256611	0.256611	BE2C-G9a#3	0.274556		0.676229	0.349244	0.321924
		0.204989	0.226365	0.184868	0.0201203	0.0414961								0.357817	0.61302	0.250439	0.107378	0.362581											0.234282	0.243697	0.229205	0.0050774	0.014492								0.293801	0.272148	0.272148				0.640975	0.344769	0.384477
		0.202404	0.223133	0.178793	0.0236106	0.04434								0.377159	0.640875	0.262732	0.114427	0.378144											0.235335	0.238515	0.23029	0.0050445	0.0082248		0.00137651						0.29351	0.271675	0.271675				0.651981	0.361429	0.385429
		0.200137	0.211795	0.173018	0.0271192	0.0387779								0.40749	0.651877	0.270562	0.136928	0.381315											0.233479	0.236665	0.230311	0.0031688	0.0063545		0.00288053					average	0.296939	0.264556	0.274556			average	0.666902	0.349649	0.369036
	average	0.206949	0.229586	0.180263	0.0266859	0.0493236							average	0.379146	0.641427	0.255696	0.12345	0.385732										average	0.235156	0.239948	0.230425	0.0047313	0.00952336							SD	0.00452201	0.00736917	0.0147985			SD	0.0222231	0.00715825	0.0272035
	SD	0.00662763	0.0141888	0.00421616	0.00621165	0.0126857										SD	0.0199974	0.0163205													SD	0.00137651	0.00288053							3 day	BE2C				3D		SHEP1
																																									BE2C-GFPsi	BE2C-G9a#4	BE2C-G9a#3	BE2C-GFPsi	0.388278		SHEP1-GFPsi	SHEP1-G9a#4	SHEP1-G9a#3
SK-N-AS	2day											SHEP1	2day														SK-N-DZ	2day													0.396851	0.294797	0.264797	BE2C-G9a#4	0.308493		1.24989	0.552404	0.552404
		BIX01294	control	blank				SK-N-AS	2day					BIX01294	control	blank				SHEP1	2day								BIX01294	control	blank										0.373174	0.307869	0.337869	BE2C-G9a#3	0.328493		1.13411	0.586263	0.586263
		0.201807	0.204316	0.16231	0.0394962	0.0420058		BIX01294	0.036799					0.330206	0.830823	0.245102	0.0851044	0.585721		BIX01294	0.081698								0.24072	0.255203	0.228013	0.012707	0.0271898		0.00939708						0.388235	0.33851	0.35851				1.15882	0.501671	0.531671
		0.190586	0.216804	0.164278	0.0263075	0.052526		Control	0.050011					0.320527	0.634485	0.244142	0.0763849	0.390343		Control	0.540112								0.239573	0.2588	0.226545	0.0130285	0.0322551		0.0252221						0.394851	0.292797	0.352797				1.1692	0.58013	0.58013
		0.200932	0.216954	0.165059	0.0358726	0.0518943								0.342574	0.878459	0.245101	0.0974738	0.633358											0.238001	0.2564	0.228667	0.0093335	0.0277334							average	0.388278	0.308493	0.328493			average	1.178	0.555117	0.562617
		0.210013	0.217859	0.168773	0.0412394	0.0490856								0.344906	0.859808	0.249791	0.0951149	0.610017											0.239015	0.25026	0.231426	0.0075886	0.0188337		0.0032593					SD	0.00928484	0.0182716	0.0375395			SD	0.0434165	0.0333902	0.0219536
		0.208109	0.221572	0.167029	0.0410804	0.0545434								0.308879	0.73559	0.254471	0.0544073	0.481118											0.235226	0.250997	0.230899	0.0043278	0.0200986		0.00503395					4 day	BE2C				4D		SHEP1
	average	0.202289	0.215501	0.16549	0.0367992	0.050011							average	0.329419	0.787833	0.247721	0.0816971	0.540112										average	0.238507	0.254332	0.22911	0.00939708	0.0252221								BE2C-GFPsi	BE2C-G9a#4	BE2C-G9a#3	BE2C-GFPsi	0.804781		SHEP1-GFPsi	SHEP1-G9a#4	SHEP1-G9a#3
	SD	0.00682011	0.00585364	0.00223208	0.00559021	0.00436702										SD	0.0155789	0.0911841													SD	0.0032593	0.00503395								0.777964	0.365677	0.445677	BE2C-G9a#4	0.356398		1.35672	0.447275	0.567275
																																									0.767506	0.384531	0.374531	BE2C-G9a#3	0.405198		1.29262	0.471249	0.575125
SK-N-AS	3day											SHEP1	3day														SK-N-DZ	3day													0.872976	0.333011	0.433011				1.25565	0.439252	0.523925
		BIX01294	control	blank				SK-N-AS	3day					BIX01294	control	blank				SHEP1	3day								BIX01294	control	blank										0.822282	0.357162	0.427162				1.38967	0.419747	0.589975
		0.293811	0.295192	0.170219	0.123592	0.124973		BIX01294	0.105725					0.418491	1.18792	0.522957	-0.104466	0.66496		BIX01294	0.017153								0.259169	0.283373	0.22932	0.029849	0.0540532		0.0148034						0.783178	0.341612	0.345612			average	1.32367	0.444381	0.564075
		0.289467	0.274584	0.173092	0.116375	0.101491		Control	0.109267					0.404908	1.13843	0.363615	0.0412932	0.774811		Control	0.729718								0.251409	0.265138	0.228881	0.022528	0.0362565		0.0379773					average	0.804781	0.356398	0.405198			SD	0.0525344	0.0184623	0.024572
		0.258055	0.283713	0.169184	0.0888714	0.114529								0.403871	1.09594	0.363487	0.0403837	0.732449											0.245476	0.272172	0.23634	0.0091358	0.0358327							SD	0.0388127	0.0181313	0.038433
		0.269698	0.269688	0.169848	0.0998498	0.0998402								0.394769	1.09587	0.356145	0.0386241	0.739727											0.243626	0.269568	0.238784	0.0048425	0.0307845		0.00967865					5 day	BE2C				5D		SHEP1
		0.275575	0.281141	0.175638	0.099937	0.105503								0.429145	1.09586	0.359217	0.0699283	0.736642											0.241024	0.266322	0.233362	0.0076619	0.0329596		0.00828141						BE2C-GFPsi	BE2C-G9a#4	BE2C-G9a#3	BE2C-GFPsi	1.03139		SHEP1-GFPsi	SHEP1-G9a#4	SHEP1-G9a#3
	average	0.277321	0.280863	0.171596	0.105725	0.109267							average	0.410237	1.1228	0.393084	0.0171527	0.729718										average	0.248141	0.271315	0.233337	0.0148034	0.0379773								0.949045	0.386166	0.428617	BE2C-G9a#4	0.362975		1.33103	0.411884	0.577275
	SD	0.013052	0.00869278	0.00242258	0.0125276	0.0093579										SD	0.0619028	0.0357282													SD	0.00967865	0.00828141								1.04956	0.409796	0.429796	BE2C-G9a#3	0.419465		1.39662	0.445171	0.585125
																																									1.06234	0.396632	0.416632				1.49633	0.54861	0.523925
SK-N-AS	4day											SHEP1	4day														SK-N-DZ	4day													1.02698	0.381491	0.481491				1.38181	0.430578	0.589975
		BIX01294	control	blank				SK-N-AS	4day					BIX01294	control	blank				SHEP1	4day								BIX01294	control	blank										1.06901	0.24079	0.34079			average	1.40145	0.45906	0.569075
		0.303132	0.315941	0.17465	0.128482	0.141291		BIX01294	0.124867					0.27215	1.11044	0.240392	0.0317582	0.870046		BIX01294	0.015747								0.2355	0.27539	0.238511	-0.0030112	0.0368785		0.00334354					average	1.03139	0.362975	0.419465			SD	0.0599365	0.0530304	0.0264582
		0.313595	0.349563	0.178658	0.134937	0.170905		Control	0.145181					0.25572	1.08424	0.24519	0.0105297	0.839051		Control	0.860327								0.241677	0.272533	0.238163	0.0035133	0.0343695		0.0465489					SD	0.0435953	0.0618623	0.0452447
		0.308744	0.305522	0.176729	0.132014	0.128792								0.266219	1.13541	0.25536	0.0108586	0.88005											0.235666	0.281907	0.232316	0.0033497	0.0495911							6 day	BE2C				6D		SHEP1
		0.294292	0.307166	0.173542	0.12075	0.133625								0.279808	1.13079	0.255188	0.0246203	0.875601											0.237414	0.295067	0.228315	0.0090988	0.0667522		0.00383964						BE2C-GFPsi	BE2C-G9a#4	BE2C-G9a#3	BE2C-GFPsi	1.08072		SHEP1-GFPsi	SHEP1-G9a#4	SHEP1-G9a#3
		0.285759	0.328897	0.177607	0.108152	0.151291								0.274001	1.10992	0.273035	0.0009662	0.836887											0.236097	0.277484	0.23233	0.0037671	0.0451533		0.0114998						1.06031	0.408971	0.438971	BE2C-G9a#4	0.398775		1.43208	0.500198	0.508673
	average	0.301104	0.321418	0.176237	0.124867	0.145181							average	0.26958	1.11416	0.253833	0.0157466	0.860327										average	0.237271	0.280476	0.233927	0.00334354	0.0465489								1.12587	0.407424	0.467424	BE2C-G9a#3	0.438025		1.48517	0.506503	0.587125
	SD	0.0100038	0.0163333	0.00188495	0.00961122	0.0149419										SD	0.0109971	0.0185413													SD	0.00383964	0.0114998								1.07675	0.400191	0.447191				1.50043	0.510432	0.574879
																																									1.05994	0.378514	0.398514				1.39786	0.390241	0.569975
SK-N-AS	5day											SHEP1	5day														SK-N-DZ	5day												average	1.08072	0.398775	0.438025			average	1.45389	0.476843	0.560163
		BIX01294	control	blank				SK-N-AS	5day					BIX01294	control	blank				SHEP1	5day								BIX01294	control	blank									SD	0.0269373	0.0121582	0.0250516			SD	0.0411078	0.0501331	0.0303769
		0.245648	0.335585	0.165269	0.0803797	0.170317		BIX01294	0.079411					0.269261	1.27167	0.249449	0.0198121	1.02222		BIX01294	0.012447								0.245111	0.331029	0.245552	-0.0004411	0.0854765		0.00023674					7 day	BE2C				7D		SHEP1
		0.232597	0.315554	0.168902	0.0636953	0.146652		Control	0.152656					0.261472	1.29034	0.253845	0.0076275	1.0365		Control	1.02343								0.237345	0.3327	0.238062	-0.0007164	0.094638		0.0854622						BE2C-GFPsi	BE2C-G9a#4	BE2C-G9a#3	BE2C-GFPsi	1.65427		SHEP1-GFPsi	SHEP1-G9a#4	SHEP1-G9a#3
		0.266289	0.326335	0.167235	0.0990539	0.1591								0.255323	1.28299	0.253997	0.0013266	1.02899											0.240653	0.333821	0.237669	0.0029837	0.0961524								1.63658	0.386981	0.476981	BE2C-G9a#4	0.385612		1.61772	0.518994	0.568994
		0.255353	0.325856	0.166488	0.0888657	0.159368								0.258987	1.29006	0.247644	0.0113422	1.04242											0.240689	0.326197	0.235088	0.0056012	0.091109		0.00399217						1.62478	0.39927	0.43927	BE2C-G9a#3	0.457968		1.6182	0.519248	0.659248
		0.234128	0.296908	0.169069	0.0650594	0.127839								0.25158	1.23437	0.247348	0.0042317	0.987022											0.237489	0.303668	0.243733	-0.0062437	0.0599352		0.0132815						1.66976	0.378594	0.457859				1.65268	0.523238	0.593238
	average	0.246803	0.320048	0.167392	0.0794108	0.152655							average	0.259325	1.27389	0.250457	0.00886802	1.02343										average	0.240257	0.325483	0.240021	0.00023674	0.0854622								1.68596	0.377603	0.45776				1.64083	0.50348	0.694348
	SD	0.0127796	0.0131934	0.00144523	0.0136318	0.0144943										SD	0.00641563	0.0194377													SD	0.00399217	0.0132815							average	1.65427	0.385612	0.457968			average	1.63235	0.51624	0.628957
																																								SD	0.0246322	0.0086862	0.0133338			SD	0.0149958	0.00755683	0.0501621
SK-N-AS	6day											SHEP1	6day														SK-N-DZ	6day
		BIX01294	control	blank				SK-N-AS	6day					BIX01294	control	blank				SHEP1	6day								BIX01294	control	blank										1D	2D	3D	4D	5D	6D	7D
		0.22161	0.29742	0.142654	0.0789562	0.154766		BIX01294	0.081614					0.245297	1.24608	0.247407	-0.0021099	0.998676		BIX01294	0.00837998								0.250993	0.368744	0.257061	-0.0060678	0.111683		0.0056933					BE2C-GFPsi	0.29028	0.296939	0.388278	0.804781	1.03139	1.08072	1.65427		SHEP1-GFPsi
		0.239799	0.312965	0.14264	0.0971593	0.170325		Control	0.146404					0.244441	1.28566	0.235738	0.0087021	1.04992		Control	1.04172								0.258898	0.376721	0.24505	0.0138479	0.131671		0.129098					BE2C-G9a#3	0.281286	0.274556	0.328493	0.405198	0.419465	0.438025	0.457968		SHEP1-G9a#3
		0.212806	0.284158	0.151541	0.0612647	0.132617								0.248621	1.28597	0.236964	0.0116561	1.049											0.255327	0.393835	0.246941	0.0083868	0.146894							BE2C-G9a#4	0.281286	0.264556	0.308493	0.356398	0.362975	0.398775	0.385612		SHEP1-G9a#4
		0.216347	0.302754	0.148461	0.0678861	0.154293								0.2465	1.28698	0.235803	0.0106964	1.05118											0.27237	0.380394	0.252673	0.019697	0.127721		0.0107661					SD	0.00359516	0.00452201	0.00928484	0.0388127	0.0435953	0.0269373	0.0246322		SD
		0.250042	0.267256	0.147241	0.102801	0.120014								0.245019	1.29186	0.232063	0.0129552	1.0598											0.246681	0.3816	0.254079	-0.0073974	0.127522		0.0112338						0.0154303	0.0147985	0.0375395	0.038433	0.0452447	0.0250516	0.0133338
	average	0.228121	0.29291	0.146507	0.0816134	0.146403							average	0.245975	1.27931	0.237595	0.00837998	1.04172										average	0.256854	0.380259	0.251161	0.0056933	0.129098								0.00716637	0.00736917	0.0182716	0.0181313	0.0618623	0.0121582	0.0086862
	SD	0.0143701	0.0158379	0.00344973	0.0161255	0.0178376										SD	0.00542536	0.0218598													SD	0.0107661	0.0112338
SK-N-AS	7day											SHEP1	7day														SK-N-DZ	7day
		BIX01294	control	blank				SK-N-AS	7day					BIX01294	control	blank				SHEP1	7day								BIX01294	control	blank
		0.297287	0.366185	0.237912	0.0593745	0.128273		BIX01294	0.070892					0.242009	1.75462	0.252952	-0.0109428	1.50166		BIX01294	0								0.251842	0.376426	0.245364	0.0064781	0.131062		0.0110672
		0.297776	0.368114	0.237017	0.0607587	0.131097		Control	0.13838					0.234197	1.42422	0.246451	-0.0122538	1.17777		Control	1.31667								0.280778	0.369908	0.241373	0.0394046	0.128535		0.224844
		0.304917	0.368352	0.242553	0.0623639	0.125799								0.233745	1.55601	0.244681	-0.0109359	1.31133											0.248212	0.804534	0.243648	0.004564	0.560886
		0.342189	0.359799	0.239219	0.10297	0.12058								0.233241	1.54042	0.244884	-0.0116425	1.29554											0.247958	0.409467	0.243444	0.0045145	0.166023		0.0143082
		0.311514	0.428671	0.242521	0.068993	0.18615								0.230563	1.54246	0.245423	-0.0148603	1.29703											0.240718	0.378057	0.240343	0.0003749	0.137714		0.0168551
	average	0.310736	0.378224	0.239844	0.070892	0.13838							average	0.234751	1.56354	0.246878	-0.0121271	1.31667										average	0.253902	0.467678	0.242834	0.0110672	0.224844
	SD	0.0165687	0.0254124	0.00230728	0.0163748	0.0241342										SD	0.00145209	0.104285													SD	0.0143082	0.168551
																											DZ
				0	1	2	3	4	5	6	7																	BIX	0.00565292	0.0047313	0.00939708	0.0148034	0.00334354	0.00023674	0.0056933	0.0110672
AS		average	BIX	0.0190929	0.0266859	0.0367992	0.105725	0.124867	0.0794108	0.0816134	0.070892																	CK	0.00315192	0.00952336	0.0252221	0.0379773	0.0465489	0.0854622	0.129098	0.224844
			Untreated	0.0178777	0.0493236	0.050011	0.109267	0.145181	0.152655	0.146403	0.13838
																BE2C	0day										SD		0.00237333	0.00137651	0.0032593	0.00967865	0.00383964	0.00399217	0.0107661	0.0143082
		sd	BIX	0.0176147	0.00621165	0.00559021	0.0125276	0.00961122	0.0136318	0.0161255	0.0163748							BIX01294	control	blank	BIX-BLANK	CK-BLANK	BE2C	0day					0.00443134	0.00288053	0.00503395	0.00828141	0.0114998	0.0132815	0.0112338	0.0168551
			CK	0.00361909	0.0126857	0.00436702	0.0093579	0.0149419	0.0144943	0.0178376	0.0241342							0.252742	0.264536	0.235083	0.0176594	0.0294528	BIX01294	0.015396
																		0.246576	0.253239	0.234983	0.0115936	0.0182559	Control	0.019042																SK-N-AS
																		0.256668	0.253489	0.236702	0.0199655	0.0167865
																		0.249165	0.253587	0.238075	0.0110908	0.0155123																							average	SD		1D	2D
																		0.258524	0.257052	0.241854	0.0166704	0.0151988																		1 day	SK-N-AS-GFPsi	0.276792	0.269838	0.262633	0.269754	0.00578073	SK-N-AS-GFPsi	0.269754	0.373621
																	average	0.252735	0.256381	0.237339	0.0153959	0.0190413																			SK-N-AS-G9a#3	0.262413	0.264469	0.261447	0.262776	0.00126012	SK-N-AS-G9a#3	0.266776	0.349451
																				SD	0.00348196	0.00531637																			SK-N-AS-G9a#4	0.282413	0.264469	0.241447	0.262776	0.0167674	SK-N-AS-G9a#4	0.262776	0.322784
																																								2 day	SK-N-AS-GFPsi	0.35512	0.389731	0.376013	0.373621	0.014231	SD	0.00578073	0.014231
																BE2C	1day																								SK-N-AS-G9a#3	0.34633	0.340465	0.361558	0.349451	0.0088895		0.00126012	0.0088895
																		BIX01294	control	blank			BE2C	1day																	SK-N-AS-G9a#4	0.32633	0.340465	0.301558	0.322784	0.0160803		0.0167674	0.0160803
																		0.259724	0.270441	0.226283	0.0334408	0.0441583	BIX01294	0.031877																3 day	SK-N-AS-GFPsi	0.457711	0.505408	0.526331	0.496484	0.028716
																		0.260577	0.266112	0.231901	0.0286758	0.0342108	Control	0.048086																	SK-N-AS-G9a#3	0.401093	0.370769	0.399646	0.390503	0.0139665
																		0.260296	0.272207	0.239792	0.0205034	0.0324143																			SK-N-AS-G9a#4	0.372093	0.369769	0.368646	0.370169	0.00143573
																		0.28279	0.305945	0.233884	0.0489068	0.0720617																		4 day	SK-N-AS-GFPsi	0.736861	0.748131	0.719074	0.734689	0.0119616
																		0.268824	0.29855	0.240968	0.0278564	0.0575818																			SK-N-AS-G9a#3	0.424429	0.467976	0.431267	0.441224	0.0191214
																	average	0.266442	0.282651	0.234565	0.0318766	0.0480854																			SK-N-AS-G9a#4	0.424429	0.367976	0.411267	0.401224	0.0241162
																				SD	0.00946817	0.014957																		5 day	SK-N-AS-GFPsi	0.841623	0.914988	0.990317	0.915643	0.0607059
																																									SK-N-AS-G9a#3	0.464943	0.475521	0.452292	0.464252	0.00949581
SHEP1		average	BIX	0.123974	0.12345	0.0816971	0.0171527	0.0157466	0.0124464	0.00837998	0					BE2C	2day											SK-N-F1	0day												SK-N-AS-G9a#4	0.454943	0.435521	0.412292	0.434252	0.0174352
			CK	0.13356	0.385732	0.540112	0.729718	0.860327	1.02343	1.04172	1.31667							BIX01294	control	blank			BE2C	2day						BIX01294	control	blank	BIX-BLANK	CK-BLANK						6 day	SK-N-AS-GFPsi	0.971351	0.960258	0.96726	0.96629	0.00458059
																		0.30869	0.336146	0.230929	0.0777608	0.105217	BIX01294	0.068206						0.271427	0.27011	0.255032	0.0163942	0.0150776		0.0147581					SK-N-AS-G9a#3	0.498394	0.428411	0.526823	0.484543	0.0413532
		sd	BIX	0.0245371	0.0199974	0.0155789	0.0619028	0.0109971	0.00641563	0.00542536	0.00145209							0.306285	0.350531	0.232843	0.0734421	0.117688	Control	0.097663						0.26668	0.270317	0.254808	0.0118722	0.0155093		0.0161393					SK-N-AS-G9a#4	0.498394	0.384113	0.516823	0.466443	0.0587008
			CK	0.0244789	0.0163205	0.0911841	0.0357282	0.0185413	0.0194377	0.0218598	0.104285							0.294737	0.340503	0.236176	0.0585606	0.104327								0.283362	0.279041	0.259063	0.0242989	0.019978						7 day	SK-N-AS-GFPsi	1.19579	1.31537	1.18496	1.23204	0.0590884
																		0.29795	0.345982	0.239314	0.058636	0.106669								0.272031	0.272158	0.257402	0.0146296	0.0147559		0.00580824					SK-N-AS-G9a#3	0.517259	0.506496	0.566346	0.530034	0.0260501
																		0.311852	0.29364	0.239225	0.0726274	0.0544148								0.265047	0.273828	0.258452	0.0065954	0.0153759		0.00193682					SK-N-AS-G9a#4	0.531726	0.456496	0.406346	0.464856	0.0515263
																	average	0.303903	0.33336	0.235697	0.0682054	0.0976631							average	0.271709	0.273091	0.256951	0.0147581	0.0161393
																				SD	0.0080359	0.0221539										SD	0.00580824	0.00193682
																BE2C	3day											SK-N-F1	1day
																		BIX01294	control	blank			BE2C	3day						BIX01294	control	blank
																		0.306428	0.36099	0.233341	0.0730875	0.127649	BIX01294	0.094945						0.248534	0.268262	0.251375	-0.0028409	0.0168872		0.0126218
																		0.312132	0.353081	0.23525	0.0768815	0.117831	Control	0.17049						0.256151	0.27318	0.252151	0.0040005	0.0210293		0.0618035
																		0.318573	0.419033	0.240174	0.0783985	0.178859								0.252716	0.283198	0.254522	-0.0018051	0.0286764
																		0.369426	0.426384	0.236845	0.132581	0.189539								0.321996	0.488158	0.258721	0.0632748	0.229436		0.0254351
																		0.353042	0.477836	0.239263	0.113779	0.238573								0.251781	0.26429	0.251302	0.0004795	0.0129886		0.0839774
																	average	0.33192	0.407465	0.236975	0.0949456	0.17049							average	0.266236	0.315418	0.253614	0.0126218	0.0618035
																				SD	0.0238707	0.0439919										SD	0.0254351	0.0839774
																BE2C	4day											SK-N-F1	2day
																		BIX01294	control	blank			BE2C	4day						BIX01294	control	blank
																		0.301689	0.485005	0.229398	0.0722903	0.412714	BIX01294	0.082271						0.249839	0.297863	0.256559	-0.0067197	0.0413041		0
																		0.325246	0.489311	0.231026	0.0942205	0.39509	Control	0.439768						0.257015	0.350843	0.256989	2.62e-05	0.0938544		0.0615761
																		0.320787	0.532402	0.233071	0.0877157	0.444687								0.256045	0.311416	0.253781	0.0022639	0.0576352
																		0.32132	0.530395	0.228944	0.0923753	0.43802								0.255759	0.302873	0.260375	-0.0046163	0.0424976		0.00323825
																		0.294265	0.573082	0.229512	0.0647536	0.508329								0.256762	0.330338	0.257749	-0.0009878	0.072589		0.0197669
																	average	0.312661	0.522039	0.23039	0.0822711	0.439768							average	0.255084	0.318667	0.257091	-0.00200674	0.0615761
																				SD	0.0116705	0.0386156										SD	0.00323825	0.0197669
																BE2C	5day											SK-N-F1	3day
																		BIX01294	control	blank			BE2C	5day						BIX01294	control	blank
																		0.274201	0.702803	0.239804	0.0343965	0.462999	BIX01294	0.049564						0.257043	0.327455	0.256152	0.0008907	0.0713026		0
																		0.284475	0.660889	0.23843	0.0460449	0.422459	Control	0.498487						0.258453	0.34187	0.258957	-0.000504	0.0829129		0.08583
																		0.301549	0.686435	0.23905	0.0624987	0.447385								0.256393	0.353307	0.257387	-0.0009936	0.0959201
																		0.314024	0.883666	0.239843	0.0741806	0.643823								0.257393	0.36642	0.258062	-0.0006686	0.108358		0.00164286
																		0.272508	0.757577	0.241808	0.0307002	0.515769								0.260345	0.335098	0.264442	-0.0040971	0.0706561		0.0145542
																	average	0.289351	0.738274	0.239787	0.0495642	0.498487							average	0.257925	0.34483	0.259	-0.00107452	0.08583
																				SD	0.0165624	0.0788317										SD	0.00164286	0.0145542
																BE2C	6day											SK-N-F1	4day
																		BIX01294	control	blank			BE2C	6day						BIX01294	control	blank
																		0.391158	0.989138	0.2418	0.149358	0.747339	BIX01294	0.121543						0.262138	0.399765	0.25372	0.0084181	0.146045		0.00298066
																		0.361513	1.02998	0.244508	0.117004	0.78547	Control	0.747853						0.255539	0.403519	0.253626	0.0019136	0.149893		0.151887
																		0.354731	1.05926	0.24662	0.108112	0.812643								0.2554	0.444593	0.253231	0.0021689	0.191362
																		0.370956	1.01835	0.245518	0.125438	0.772831								0.256093	0.40691	0.253431	0.002662	0.153479		0.00289697
																		0.357711	0.870891	0.249909	0.107802	0.620983								0.256787	0.375702	0.257046	-0.0002593	0.118656		0.0232517
																	average	0.367214	0.993524	0.245671	0.121543	0.747853							average	0.257192	0.406098	0.254211	0.00298066	0.151887
																				SD	0.0153535	0.0668327										SD	0.00289697	0.0232517
																BE2C	7day											SK-N-F1	5day
																		BIX01294	control	blank			BE2C	7day						BIX01294	control	blank
																		0.490003	1.0674	0.241095	0.248909	0.826303	BIX01294	0.156421						0.257301	0.432104	0.25097	0.0063311	0.181134		0
																		0.435717	1.07095	0.242431	0.193286	0.828521	Control	0.838171						0.247973	0.449336	0.254374	-0.0064009	0.194963		0.22635
																		0.444465	1.11894	0.239922	0.204543	0.879018								0.251633	0.497872	0.25334	-0.0017066	0.244532
																		0.327189	1.01718	0.241737	0.0854518	0.775446								0.24924	0.526565	0.251976	-0.0027363	0.274589		0.00541441
																		0.292585	1.12424	0.242672	0.0499131	0.881565								0.243653	0.48999	0.253457	-0.009804	0.236533		0.0340321
																	average	0.397992	1.07974	0.241571	0.15642	0.838171							average	0.24996	0.479174	0.252823	-0.00286334	0.22635
																				SD	0.0756429	0.0392936										SD	0.00541441	0.0340321
																BE2C		0	1	2	3	4	5	6	7			SK-N-F1	6day
																Average	BIX	0.0153959	0.0318766	0.0682054	0.0949456	0.0822711	0.0495642	0.121543	0.15642					BIX01294	control	blank
																	CK	0.0190413	0.0480854	0.0976631	0.17049	0.439768	0.498487	0.747853	0.834071					0.312378	0.657973	0.336998	-0.0246199	0.320975		0
																														0.260793	0.631482	0.274951	-0.0141583	0.356531		0.280508
																SD		0.00348196	0.00946817	0.0080359	0.0238707	0.0116705	0.0165624	0.0153535	0.0756429					0.270956	0.649485	0.285171	-0.0142146	0.364314
																		0.00531637	0.014957	0.0221539	0.0439919	0.0386156	0.0788317	0.0668327	0.0392936					0.302453	0.673482	0.445721	-0.143268	0.227761		0.0717134
																														0.421328	0.47197	0.33901	0.082318	0.13296		0.0883099
																													average	0.313582	0.616878	0.33637	-0.0227886	0.280508
																																SD	0.0717134	0.0883099
																												SK-N-F1	7day
																														BIX01294	control	blank
																														0.262196	0.778739	0.26506	-0.0028643	0.513678		0
																														0.251079	0.5555	0.254691	-0.003612	0.300809		0.367959
																														0.250435	0.602701	0.268125	-0.0176893	0.334576
																														0.251062	0.612075	0.250129	0.0009329	0.361946		0.0108976
																														0.267514	0.579926	0.251139	0.0163755	0.328787		0.0754033
																													average	0.256457	0.625788	0.257829	-0.00137144	0.367959
																																SD	0.0108976	0.0754033
																												F1
																													BIX	0.0147581	0.0126218	0	0	0.00298066	0	0	0
																													CK	0.0161393	0.0618035	0.0615761	0.08583	0.151887	0.22635	0.280508	0.367959
																												SD		0.00580824	0.0254351	0.00323825	0.00164286	0.00289697	0.00541441	0.0717134	0.0108976
																														0.00193682	0.0839774	0.0197669	0.0145542	0.0232517	0.0340321	0.0883099	0.0754033
[truncated: 7 more columns]

## Sheet: figS1、fig2、fig6-cell counting
BE2C	2012-3-16 cell seed in plate	2012-3-17 BIX treatment
	BIX				Control														BE2C	0	1	2.5	5	7.5	10
	total cell×105	live cell×105	survival		total cell×105	live cell×105	survival		BE2C										survival	0.96	0.9	0.75	0.51	0.31	0.11
0day	0.5	0.5	1	50000	0.5	0.5	1	50000	BIX	0.5	6.475	7.34								0.97	0.87	0.76	0.43	0.41	0.22
				0				0	CK	0.5	15.4	21.525								0.95	0.89	0.74	0.49	0.34	0.12
				0				0												0.98	0.88	0.73	0.44	0.28	0.14
2day	13.4	6.8	0.51	680000	11.3	10.8	0.96	1080000	SD	0	0.46768	1.53038
	14.7	6.33	0.43	633000	12.3	12	0.97	1200000		0	4.04475	1.46351							average	0.965	0.885	0.745	0.4675	0.335	0.1475
	14.2	6.99	0.49	699000	21.1	20	0.95	2000000											SD	0.0111803	0.0111803	0.0111803	0.0334477	0.0482183	0.043229
	13	5.78	0.44	578000	19.8	18.8	0.98	1880000
average		6.475	0.4675	647500		15.4	0.965	1.54e+06
SD		0.46768	0.0334477	46768		4.04475	0.0111803	404475
																			BE2C	0	1	2.5	5	7.5	10
4day	25.8	8.04	0.31	804000	64.7	21.2	0.33	2120000											survival	0.965	0.885	0.745	0.4675	0.335	0.1475
	17.2	6.99	0.41	699000	81	23.9	0.29	2390000											SD	0.0111803	0.0111803	0.0111803	0.0334477	0.0482183	0.043229
	27.4	9.25	0.34	925000	59.5	21.1	0.35	2110000
	18.2	5.08	0.28	508000	54.2	19.9	0.37	1.99e+06
average		7.34	0.335	734000		21.525	0.335	2152500
SD		1.53038	0.0482183	153038		1.46351	0.0295804	146351
SK-N-DZ	2012-3-31 cell seed in plate	2012-4-1 BIX treatment
	BIX				Control
	total cell×105	live cell×105	survival		total cell×105	live cell×105	survival		DZ
0day	0.5	0.5	1		0.5	0.5	1		BIX	0.5	0.89325	0.59075
SD		0				0			CK	0.5	18.8	40
2day	5.78	0.754	0.13		21.8	18.9	0.87		SD	0	0.13645	0.310447
	6.03	1.11	0.18		19.5	18.9	0.97			0	0.504975	3.1244
	5.58	0.804	0.14		18.6	18	0.96
	7.19	0.905	0.13		20.6	19.4	0.94
average		0.89325				18.8
SD		0.13645				0.504975
4day	24.1	0.905	0.04		125	118	0.95
	21.5	0.101	0.05		157	146	0.93
	24	0.804	0.03		116	111	0.96
	22.1	0.553	0.03		131	123	0.94
average		0.59075				124.5
SD		0.310447				13.1244
SK-N-F1	2012-3-31 cell seed in plate	2012-4-1 BIX treatment
	BIX				Control
	total cell×105	live cell×105	survival		total cell×105	live cell×105	survival
0day	0.5	0.5	1		0.5	0.5	1
SD		0				0
2day	1.51	0.151	0.1		13.3	12.3	0.93		F1
	1.76	0.201	0.11		12	11.3	0.94		BIX	0.5	0.1635	2.3875
	1.01	0.201	0.2		14.7	13.8	0.94		CK	0.5	12.65	45.675
	1.36	0.101	0.07		13.9	13.2	0.95
average		0.1635				12.65			SD	0	0.0414578	0.300863
SD		0.0414578				0.944722				0	0.944722	5.58497
4day	23.2	2.16	0.09		45.7	40.5	0.89
	19.2	2.87	0.15		57.2	51	0.89
	23.3	2.41	0.1		45.3	39.7	0.88
	19.8	2.11	0.11		57.9	51.5	0.89
average		2.3875				45.675
SD		0.300863				5.58497
SHEP1	2012-3-21cell seed in plate	2012-3-23BIX treatment
	BIX				Control
	total cell×105	live cell×105	survival		total cell×105	live cell×105	survival		SHEP1
0day	0.5	0.5	1		0.5	0.5	1		BIX	0.5	0.47675	0.025
SD		0				0			CK	0.5	0.9195	0.975
2day	0.905	0.704	0.78		0.855	0.855	1		SD	0	0.192652	0.0433013
	2.51	0.402	0.16		1.21	1.11	0.92			0	0.181117	0.334477
	2.61	0.201	0.08		0.653	0.653	1
	0.7	0.6	0.86		1.11	1.06	0.95
average		0.47675				0.9195
SD		0.192652				0.181117
4day	1.2	0	0		0.8	0.6	0.75
	1.4	0	0		1.6	1.4	0.875
	1.4	0	0		0.7	0.7	1
	0.7	0.1	0.14		1.4	1.2	0.857
average		0.025				0.975
SD		0.0433013				0.334477
SK-N-AS	2012-3-16 cell seed in plate	2012-3-18 BIX treatment
	BIX				Control
	total cell×105	live cell×105	survival		total cell×105	live cell×105	survival
0day	0.5	0.5	1		0.5	0.5	1		AS
SD		0				0			BIX	0.5	3.015	1.9975
									CK	0.5	10.225	25.7
2day	5.48	2.81	0.51		8.7	7.89	0.91
	6.48	3.47	0.53		14.4	13.1	0.91		SD	0	0.403144	0.304908
	5.28	2.46	0.47		9.65	8.55	0.89			0	2.1102	5.16478
	4.62	3.32	0.72		11.46	11.36	0.93
average		3.015				10.225
SD		0.403144				2.1102
4day	8.5	1.71	0.2		21.9	20	0.91
	14.7	2.51	0.17		34	30.9	0.91
	12.4	1.86	0.15		33.3	30.8	0.92
	13.3	1.91	0.14		23.4	21.1	0.9
average		1.9975				25.7
SD		0.304908				5.16478
cell number
AS					average	SD				AS	BE2C	SHEP1
	GFPsi	14.5	14.3	14.6	14.4667	0.124722			GFPsi	14.4667	19	18.2333
	G9asi	1.71	1.67	1.54	1.64	0.0725718			G9asi	1.64	1.29	1.1
		1.77	1.66	1.58	1.67	0.0778888				1.67	1.32	1.21
									SD	0.124722	0.355903	0.124722
BE2C	GFPsi	18.5	19.3	19.2	19	0.355903				0.0725718	0.0432049	0.133666
	G9asi	1.35	1.25	1.27	1.29	0.0432049				0.0778888	0.0249444	0.202155
		1.35	1.33	1.29	1.32333	0.0249444
SHEP1	GFPsi	18.1	18.2	18.4	18.2333	0.124722
	G9asi	0.92	1.24	1.14	1.1	0.133666
		0.93	1.3	1.4	1.21	0.202155

## Sheet: fig3-cell cycle
BE2C
BIX treated	G1(%)	G2(%)	S(%)		BIX untreated	G1(%)	G2(%)	S(%)		BE2C	G1	G2	S
	53.69	5.27	41.04			43.11	0	56.89		BIX	52.44	4.87333	42.6867
	49.33	3.94	46.73			41.69	0.06	58.24		CK	42.2667	0.02	57.71
	54.3	5.41	40.29			42	0	58
average	52.44	4.87333	42.6867		average	42.2667	0.02	57.71		SD	2.21316	0.662437	2.87542
SD	2.21316	0.662437	2.87542		SD	0.609608	0.0282843	0.588048			0.609608	0.0282843	0.588048
SHEP1
BIX treated	G1(%)	G2(%)	S(%)		BIX untreated	G1(%)	G2(%)	S(%)		SHEP1	G1	G2	S
	81.86	4.62	13.51			67.86	10.73	21.41		BIX	81.81	4.61667	13.5733
	81.67	4.69	13.65			67.26	11	21.74		CK	67.2467	11.19	21.5667
	81.9	4.54	13.56			66.62	11.84	21.55
average	81.81	4.61667	13.5733		average	67.2467	11.19	21.5667		SD	0.100333	0.0612826	0.0579272
SD	0.100333	0.0612826	0.0579272		SD	0.506316	0.472652	0.135236			0.506316	0.472652	0.135236
SK-N-DZ
BIX treated	G1(%)	G2(%)	S(%)		BIX untreated	G1(%)	G2(%)	S(%)
	67.4	5.88	26.73			51.83	1.23	46.95		DZ
	67.94	5.87	26.19			51.15	2.09	46.76		BIX	67.3833	5.98	26.64
	66.81	6.19	27			51.15	2.09	46.76		CK	51.3767	1.80333	46.8233
average	67.3833	5.98	26.64		average	51.3767	1.80333	46.8233
SD	0.461471	0.148549	0.336749		SD	0.320555	0.405408	0.0895669		SD	0.461471	0.148549	0.336749
											0.320555	0.405408	0.0895669
SK-N-AS
BIX treated	G1(%)	G2(%)	S(%)		BIX untreated	G1(%)	G2(%)	S(%)
	70.76	7.94	21.3			61.86	5.33	32.81		AS
	70.15	8.6	21.24			62.18	4.17	33.65		BIX	70.2967	8.36	21.34
	69.98	8.54	21.48			62.68	4.29	33.03		CK	62.24	4.59667	33.1633
average	70.2967	8.36	21.34		average	62.24	4.59667	33.1633
SD	0.334896	0.297993	0.10198		SD	0.337441	0.520854	0.355653		SD	0.334896	0.297993	0.10198
											0.337441	0.520854	0.355653
SK-N-F1
BIX treated	G1(%)	G2(%)	S(%)		BIX untreated	G1(%)	G2(%)	S(%)
	56.37	0	43.63			48.03	15.16	36.81
	64.47	25.76	9.77			48.13	14.53	37.34		F1
	58.46	10.55	30.99			50.4	19.49	30.1		BIX	59.7667	12.1033	28.13
average	59.7667	12.1033	28.13		average	48.8533	16.3933	34.75		CK	48.8533	16.3933	34.75
SD	3.43347	10.5737	13.9704		SD	1.09442	2.20473	3.29516
										SD	3.43347	3.57368	3.97044
											1.09442	2.20473	3.29516
						＊

## Sheet: fig5-mice data
diameter	control			BIX																					diameter		control		BIX		diameter	12	13	14	15	16	17	18	19
20day	6.5	6.4		5.6	5.8																				12day		2.49	2.41	2	2	control	2.804	4.246	4.876	5.516	5.826	5.924	9.88	10.098
	6.2	6.3		6.2	6.1																						3.43	3.2	2	2	BIX	2	2.894	2.498	3.542	3.59	3.856	5.166	6.71
	4.6	4.6		5.2	5.4																						2.49		2
	5.76667		0.829993	5.71667		0.357849		diameter	20	21	22	23	24	25	26	radius	20	21	22	23	24	25	26			average		2.804		2	SD
21day								control	5.76667	6.9	8.73333	13.7667	19.8	23.2	26.6667		2.88333	3.45	4.36667	6.88333	9.9	11.6	13.3333			SD		0.424528		0	control	0.424528	0.282673	1.61601	2.11329	1.15406	0.454559	2.27202	0.958987
	6.5	6.4		5.7	6.4			BIX	5.76667	5.76667	7.15	10.6	12.8333	11.3333	10.2633		2.88333	2.88333	3.575	5.3	6.41667	5.66667	5.13167								BIX	0	0.458458	0.227895	0.40032	0.0521536	0.467187	0.924199	0.775242
	5.7	5.9		5.6	6.1																				13day		4.25	4.1	3.41	3.44
	8.5	8.4		6.3	4.5										volume（mm3）	4/3*π*r3											4.74	4.26	2.81	2.43	radius	12	13	14	15	16	17	18	19
	6.9		1.1299	5.76667		0.636832									control		100.358	171.92	348.593	1365.42	4062.32	6534.95	9923.95				3.88		2.38		control	1.402	2.123	2.438	2.758	2.913	2.962	4.94	5.049
22day															BIX		100.358	100.358	191.292	623.298	1106.11	761.818	565.775			average		4.246		2.894	BIX	1	1.447	1.249	1.771	1.795	1.928	2.583	3.355
	8.9	8.7		6.1	7.5										SD											SD		0.282673		0.458458
	9.1	9		7.2	7.3										CK		0.829993	1.1299	0.298142	3.10895	4.19444	3.95601	4.05819								volume	12	13	14	15	16	17	18	19
	8.3	8.4		7.1	7.7										BIX		0.357849	0.636832	0.509084	0.216025	0.286744	1.95959	1.86541		14day		4.57	2.96	2.31	2.31	control	11.5375	40.0607	60.6694	87.8317	103.488	108.799	504.719	538.871
	8.73333		0.298142	7.15		0.509084																					5.41	3.1	2.45	2.49	BIX	4.18667	12.6845	8.15747	23.2554	24.2137	30.0047	72.1509	158.105
																											8.34		2.93
23day																										average		4.876		2.498
	15.9	16.4		10.3	10.9																					SD		1.61601		0.227895
	15.7	15.8		10.7	10.4
	8.9	9.9		10.8	10.5																				15day		6.23	3.47	3.88	3.74
	13.7667		3.10895	10.6		0.216025																					9.25	4.95	3.9	3.34
24day																											3.68		2.85
	23.2	22.4		12.6	13																					average		5.516		3.542
	22.1	23.3		13.2	12.4																					SD		2.11329		0.40032
	14.1	13.7		12.7	13.1
	19.8		4.19444	12.8333		0.286744																			16day		5.55	4.78	3.58	3.68
25day																											7.93	6.05	3.6	3.52
	26.5	26.9		12.55	11.3																						4.82		3.57
	18.2	25.6		12.4	13.7																					average		5.826		3.59
	24.8	17.2		9.15	8.9																					SD		1.15406		0.0521536
	23.2		3.95601	11.3333		1.95959
26day																									17day		6.38	6.4	4.14	4.1
	30.1	30.3		8.9	13.1																						5.32	5.46	4.34	3.67
	29.2	28.4		9.56	7.8																						6.06		3.03
	20.7	21.3		12.33	9.89																					average		5.924		3.856
	26.6667		4.05819	10.2633		1.86541																				SD		0.454559		0.467187
																									18day		8.81	9.89	6.69	5.68
																											6.95	9.86	4.72	4.7
tumor weight	BE2C	BE2C-BIX		SK-N-AS	SK-N-AS-BIX																						13.89		4.04
	0.813	0		0.19	0.05																					average		9.88		5.166
	0.892	0.079		0.34	0.07																					SD		2.27202		0.924199
	0.947	0.127		0.16	0.03
	1.038	0.129		0.09	0.05																				19day		8.93	9.98	5.33	6.42
	1.37	0.201		0.09	0.03																						9.47	10.35	7.31	7.04
	1.401	0.205																									11.76		7.45
																										average		10.098		6.71
																										SD		0.958987		0.775242

## Sheet: fig5、fig7、figS2-soft agar
BE2C					平均值	SD					BE2C	526	480	531	512.333	22.9541
	GFPsi	389	373	387	383	7.11805					BE2C-BIX	2	9	6	5.66667	2.86744		BE2C	512.333
	G9asi	31	27	28	28.6667	1.69967												BE2C-BIX	5.66667
		28	29	30	29	0.816497												DZ	250.667
											DZ	207	258	287	250.667	33.069		DZ-BIX	3.33333
AS											DZ-BIX	2	5	3	3.33333	1.24722		F1	118.333
	GFPsi	485	492	487	488	2.94392												F1-BIX	0.666667
	G9asi	18	15	16	16.3333	1.24722														CK	BIX
		19	17	16	17.3333	1.24722					F1	112	117	126	118.333	5.79272			AS	302.667	0.666667
											F1-BIX	1	0	1	0.666667	0.471405			BE2C	512.333	5.66667
	GFPsi	488	383																DZ	250.667	3.33333
	G9asi#3	17.333	29								AS	312	301	295	302.667	7.03957			F1	118.333	0.666667
	G9asi#4	16.3333	28.6667								AS-BIX	0	2	0	0.666667	0.942809
	SD	2.94392	7.11805																SD	7.03957	0.942809
		1.24722	0.816497																	22.9541	2.86744
		1.24722	1.69967																	33.069	1.24722
																				5.79272	0.471405

## Sheet: fig4、fig7-LC3B puncta
SK-N-AS	control	BIX
		2day	4day		2day	4day	Control			AS	BE2C	DZ	F1	SHEP1
		160/2	527/5		80	105.4	1		Control	1	0	0	0	0.833333
	0	86	104	SD	5.88784	3.55528	1.06904		BIX-2D	80	96.5	74.7	41.17	82.7
	2	82	102	P	< 0.0001	< 0.0001			BIX-4D	105.4	99.75	84	53.1	96
	1	72	103
	3		106						SD	1.06904	0	0	0	0.687184
	0		112							5.88784	2.69258	1.24722	5.45945	5.4365
	1									3.55528	3.49106	2.16025	8.99931	2.16025
	0
BE2C		386/4	399/4		96.5	99.75	0
	0	97	98	SD	2.69258	3.49106	0
	0	99	102	P	< 0.0001	< 0.0001
	0	98	104
	0	92	95
DZ		224/3	168/2		74.7	84	0
	0	75	82	SD	1.24722	2.16025	0
	0	73	83	P	< 0.0001	< 0.0001
	0	76	87
	0
F1		247/6	478/9		41.17	53.1	0
	0	40	55	SD	5.45945	8.99931	0
	0	42	58	P	< 0.0001	< 0.0001
	0	45	59
	0	47	54
	0	43	56
	0	30	57
			55
			56
			28
SHEP1		248/3	192/2		82.7	96	0.833333
	1	86	98	SD	5.4365	2.16025	0.687184
	2	87	93	P	< 0.0001	< 0.0001
	0	75	97
	1
	1
	0
AS	GFPsi	G9asi#3	G9asi#4		GFPsi	G9asi#3	G9asi#4			AS	BE2C	SHEP1
	1	98	112	平均	0.166667	81.6667	106		GFPsi	0.166667	0	1
	0	60	114	SD	0.372678	15.9652	9.93311		G9asi#3	81.6667	97.3333	93.6667
	0	87	92	P		0.002	0.0001		G9asi#4	106	102	121.333
									SD	0.372678	0	0
BE2C	0	92	102		0	97.3333	102			15.9652	4.10961	4.18994
	0	102	104	SD	0	4.10961	1.63299			9.93311	1.63299	14.6363
	0	98	100
SHEP1	1	95	142		1	93.6667	121.333
	1	98	112	SD	0	4.18994	14.6363
	1	88	110
