# Supplementary material for: Correction: Inhibition of H3K9 Methyltransferase G9a Repressed Cell Proliferation and Induced Autophagy in Neuroblastoma Cells
Source: PLoS One. 2019 Feb 26;14(2):e0213135. doi: 10.1371/journal.pone.0213135 (PMC6391043; doi:10.1371/journal.pone.0213135)
Supplement: S2 File — (ZIP) [file pone.0213135.s002.zip]

Archive with 3 entries (2 files):
- S2_File/
- S2_File/LC3B IF.zip
- S2_File/Soft Agar.zip
